# Supplementary material for: Novel Subclone of Carbapenem-Resistant Klebsiella pneumoniae Sequence Type 11 with Enhanced Virulence and Transmissibility, China
Source: Emerg Infect Dis. 2020 Feb;26(2):289–97. doi: 10.3201/eid2602.190594 (PMC6986851; doi:10.3201/eid2602.190594)
Supplement: Appendix 2 — Additional information (tables) regarding emergence of a novel subclone of carbapenem-resistant Klebsiella pneumoniae ST11 with enhanced virulence and transmissibility, China. [file 19-0594-Techapp-s2.xlsx]

## Sheet: Appendix 2 Table 1
Article DOI: https://doi.org/10.3201/eid2602.190594
Novel Subclone of Carbapenem-Resistant Klebsiella pneumoniae Sequence Type 11 with Enhanced Virulence and Transmissibility, China
Appendix 2 Table 1. Details of isolates used in the genomic analysis
Sample name	Date of isolation	Country	Serotype	K-type (Kleborate)	Match confidence (Kleborate)	rmpA	rmpA2	Aerobactin operon	blaKPC-2	peg-344	Accession number/reference
KP_10042	2013-04-23	China	KL47	KL47	Good	Absent	Present	Present	Present	Absent	WNSY00000000
KP_10275	2013-05-05	China	KL47	KL47	Good	Absent	Present	Present	Present	Absent	WNSX00000000
KP_10280	2013-05-05	China	KL47	KL47	Good	Absent	Present	Present	Present	Absent	WNSW00000000
KP_10632	2013-05-18	China	KL47	KL47	Good	Absent	Present	Present	Present	Absent	WNSV00000000
KP_10669	2013-05-20	China	KL47	KL47	Good	Absent	Present	Present	Present	Absent	WNSU00000000
KP_10822	2013-05-20	China	KL47	KL47	Good	Absent	Present	Present	Present	Absent	WNST00000000
KP_11216	2013-06-12	China	KL47	KL47	Good	Absent	Absent	Absent	Present	Absent	WNSS00000000
KP_11254	2013-06-13	China	KL47	KL47	Good	Absent	Absent	Absent	Present	Absent	WNSR00000000
KP_11829	2013-07-09	China	KL47	KL47	Good	Absent	Present	Present	Present	Absent	WNSQ00000000
KP_12100	2013-07-23	China	KL47	KL47	Good	Absent	Absent	Absent	Present	Absent	WNSP00000000
KP_12621	2013-08-19	China	KL47	KL47	Good	Absent	Absent	Absent	Present	Absent	WNSO00000000
KP_12642	2013-08-20	China	KL47	KL47	Good	Absent	Absent	Absent	Present	Absent	WNSN00000000
KP_13930	2013-10-12	China	KL105	KL105	Very high	Absent	Absent	Absent	Absent	Absent	WNSM00000000
KP_14453	2013-11-02	China	KL64	KL64	Very high	Absent	Absent	Absent	Present	Absent	WNSL00000000
KP_17035	2014-02-27	China	KL103	KL103	Good	Absent	Absent	Absent	Present	Absent	WNSB00000000
KP_27267	2015-01-04	China	KL47	KL47	Good	Absent	Absent	Absent	Present	Absent	WNRI00000000
KP_27732	2015-01-21	China	KL47	KL47	Good	Absent	Absent	Absent	Present	Absent	WNRH00000000
KP_27734	2015-01-21	China	KL47	KL47	Good	Absent	Absent	Absent	Present	Absent	WNRG00000000
KP_28328	2015-02-15	China	KL47	KL47	Good	Absent	Absent	Absent	Present	Absent	WNRF00000000
KP_28367	2015-02-18	China	KL64	KL64	Very high	Absent	Absent	Absent	Present	Absent	WNRE00000000
KP_28374	2015-02-19	China	KL64	KL64	Very high	Absent	Absent	Absent	Present	Absent	WNRD00000000
KP_28523	2015-02-26	China	KL47	KL47	Good	Absent	Absent	Absent	Present	Absent	WNRC00000000
KP_28606	2015-03-02	China	KL64	KL64	Very high	Absent	Absent	Absent	Present	Absent	WNRB00000000
KP_28669	2015-03-05	China	KL47	KL47	Good	Absent	Absent	Absent	Present	Absent	WNRA00000000
KP_28673	2015-03-05	China	KL47	KL47	Good	Absent	Absent	Absent	Present	Absent	WNQZ00000000
KP_28709	2015-03-06	China	KL47	KL47	Good	Absent	Absent	Absent	Present	Absent	WNQY00000000
KP_28827	2015-03-11	China	KL47	KL47	Good	Absent	Absent	Absent	Present	Absent	WNQX00000000
KP_29007	2015-03-20	China	KL47	KL47	Good	Absent	Absent	Absent	Present	Absent	WNQW00000000
KP_29101	2015-03-25	China	KL47	KL47	Good	Absent	Absent	Absent	Present	Absent	WNQV00000000
KP_29177	2015-03-29	China	KL64	KL64	Very high	Absent	Absent	Absent	Present	Absent	WNQU00000000
KP_4584	2012-03-30	China	KL47	KL47	Good	Absent	Absent	Absent	Present	Absent	WNTJ00000000
KP_4967	2012-04-29	China	KL47	KL47	Good	Absent	Absent	Absent	Present	Absent	WNTI00000000
KP_5181	2012-05-24	China	KL47	KL47	Good	Absent	Absent	Absent	Present	Absent	WNTH00000000
KP_5440	2012-06-29	China	KL47	KL64	Very high	Absent	Absent	Absent	Present	Absent	WNTG00000000
KP_5656	2012-08-03	China	KL47	KL47	None	Absent	Absent	Absent	Present	Absent	WNTF00000000
KP_8369	2013-01-04	China	KL47	KL47	Good	Absent	Absent	Absent	Present	Absent	WNTE00000000
KP_8781	2013-01-28	China	KL47	KL47	Good	Absent	Present	Present	Present	Absent	WNTD00000000
KP_9177	2013-03-02	China	KL47	KL47	Good	Absent	Present	Present	Present	Absent	WNTC00000000
KP_9343	2013-03-15	China	KL47	KL47	Good	Absent	Present	Present	Present	Absent	WNTB00000000
KP_9692	2013-04-06	China	KL47	KL47	Good	Absent	Fragmented	Present	Absent	Absent	WNTA00000000
KP_9795	2013-04-11	China	KL47	KL47	Good	Absent	Present	Present	Present	Absent	WNSZ00000000
KP_38044	2016-03-23	China	KL47	KL47	Good	Absent	Present	Present	Present	Absent	WNPO00000000
KP_38088	2016-03-25	China	KL64	KL64	Very high	Present	Present	Present	Present	Present	WNPN00000000
KP_38308	2016-04-06	China	KL64	KL64	Very high	Present	Present	Present	Present	Present	WNPM00000000
KP_38394	2016-04-10	China	KL64	KL64	Very high	Present	Present	Present	Present	Present	WNPL00000000
KP_39468	2016-05-26	China	KL64	KL64	Very high	Present	Present	Present	Present	Present	WNPK00000000
KP_39615	2016-06-03	China	KL64	KL64	Very high	Present	Present	Present	Present	Present	WNPJ00000000
KP_40905	2016-08-06	China	KL47	KL47	Good	Absent	Present	Present	Present	Absent	WNPI00000000
KP_41051	2016-08-11	China	KL47	KL47	Good	Absent	Present	Present	Present	Absent	WNPH00000000
KP_41645	2016-09-09	China	KL64	KL64	Very high	Fragmented	Present	Present	Present	Present	WNPG00000000
KP_41823	2016-09-19	China	KL64	KL64	Very high	Present	Present	Present	Present	Present	WNPF00000000
KP_41827	2016-09-19	China	KL64	KL64	Very high	Present	Present	Present	Present	Present	WNPE00000000
KP_42107	2016-10-02	China	KL64	KL64	Very high	Present	Present	Present	Present	Present	WNPD00000000
KP_42140	2016-10-03	China	KL64	KL64	Good	Present	Present	Present	Present	Present	WNPC00000000
KP_43161	2016-11-23	China	KL64	KL64	Very high	Present	Present	Present	Present	Present	WNPB00000000
KP_43236	2016-11-26	China	KL64	KL64	Very high	Truncated	Present	Present	Present	Present	WNPA00000000
KP_43325	2016-11-30	China	KL64	KL64	Very high	Absent	Absent	Absent	Present	Absent	WNOZ00000000
KP_43390	2016-12-04	China	KL64	KL64	Very high	Present	Present	Present	Present	Present	WNOY00000000
KP_43791	2016-12-15	China	KL64	KL64	Good	Present	Present	Present	Present	Present	WNOX00000000
KP_43905	2016-12-23	China	KL64	KL64	Very high	Present	Present	Present	Present	Present	WNOW00000000
KP_44195	2017-01-01	China	KL64	KL64	Good	Present	Present	Present	Present	Present	WNOV00000000
KP_44287	2017-01-04	China	KL64	KL64	Very high	Present	Present	Present	Present	Present	WNOU00000000
KP_44680	2017-01-20	China	KL64	KL64	Very high	Absent	Present	Present	Present	Present	WNOT00000000
KP_44694	2017-01-21	China	KL64	KL64	Very high	Present	Present	Present	Present	Present	WNOS00000000
KP_44741	2017-01-23	China	KL47	KL47	Good	Absent	Present	Present	Present	Absent	WNOR00000000
KP_44800	2017-01-26	China	KL64	KL64	Very high	Present	Present	Present	Present	Present	WNOQ00000000
KP_45032	2017-02-08	China	KL64	KL64	Very high	Absent	Present	Present	Present	Present	WNOP00000000
KP_45147	2017-02-10	China	KL47	KL47	Good	Absent	Present	Present	Present	Absent	WNOO00000000
KP_48181	2017-02-14	China	KL64	KL64	Very high	Present	Present	Present	Present	Present	WNNT00000000
KP_45221	2017-02-15	China	KL64	KL64	Very high	Truncated	Present	Present	Present	Present	WNON00000000
KP_45308	2017-02-19	China	KL64	KL64	Very high	Present	Present	Present	Present	Present	WNOM00000000
KP_45347	2017-02-20	China	KL64	KL64	Very high	Present	Present	Present	Present	Present	WNOL00000000
KP_45383	2017-02-21	China	KL64	KL64	Very high	Present	Present	Present	Present	Present	WNOK00000000
KP_45601	2017-03-02	China	KL64	KL64	Very high	Present	Present	Present	Present	Present	WNOJ00000000
KP_45628	2017-03-05	China	KL64	KL64	Very high	Present	Present	Present	Present	Present	WNOI00000000
KP_45733	2017-03-07	China	KL64	KL64	Very high	Present	Present	Present	Present	Present	WNOH00000000
KP_45812	2017-03-09	China	KL64	KL64	Very high	Absent	Present	Present	Present	Absent	WNOG00000000
KP_46179	2017-03-20	China	KL64	KL64	Very high	Present	Present	Present	Present	Present	WNOF00000000
KP_46186	2017-03-20	China	KL64	KL64	Very high	Present	Present	Present	Present	Present	WNOE00000000
KP_46472	2017-03-26	China	KL64	KL64	Very high	Present	Present	Present	Present	Present	WNOD00000000
KP_46534	2017-04-01	China	KL47	KL47	Good	Absent	Present	Present	Present	Absent	WNOC00000000
KP_46745	2017-04-07	China	KL64	KL64	Very high	Present	Present	Present	Present	Present	WNOB00000000
KP_46882	2017-04-14	China	KL64	KL64	Very high	Present	Present	Present	Present	Present	WNOA00000000
KP_46892	2017-04-14	China	KL64	KL64	Very high	Present	Present	Present	Present	Present	WNNZ00000000
KP_46893	2017-04-14	China	KL64	KL64	Very high	Truncated	Present	Present	Present	Present	WNNY00000000
KP_46894	2017-04-14	China	KL64	KL64	Very high	Present	Present	Present	Present	Present	WNNX00000000
KP_47354	2017-05-04	China	KL64	KL64	Good	Absent	Present	Present	Present	Absent	WNNW00000000
KP_47434	2017-05-06	China	KL64	KL64	Very high	Present	Present	Present	Present	Present	WNNV00000000
KP_47530	2017-05-10	China	KL47	KL47	None	Absent	Present	Present	Present	Absent	WNNU00000000
KP_48241	2017-06-02	China	KL64	KL64	Very high	Present	Present	Present	Present	Present	WNNS00000000
KP_48375	2017-06-07	China	KL64	KL64	Very high	Present	Present	Present	Present	Present	WNNR00000000
KP_48518	2017-06-10	China	KL64	KL64	Very high	Present	Present	Present	Present	Present	WNNQ00000000
KP_48771	2017-06-20	China	KL64	KL64	Very high	Truncated	Present	Present	Present	Absent	WNNP00000000
KP_48811	2017-06-22	China	KL64	KL64	Very high	Absent	Absent	Absent	Present	Absent	WNNO00000000
KP_48813	2017-06-22	China	KL64	KL64	Very high	Truncated	Present	Present	Present	Present	WNNN00000000
KP_48875	2017-06-23	China	KL64	KL64	Very high	Present	Present	Present	Present	Present	WNNM00000000
KP_15957	2014-01-09	China	KL47	KL47	Good	Absent	Present	Present	Present	Absent	WNSK00000000
KP_16405	2014-02-04	China	KL47	KL47	Good	Absent	Present	Present	Present	Absent	WNSJ00000000
KP_16818	2014-02-20	China	KL47	KL47	Good	Absent	Present	Present	Present	Absent	WNSG00000000
KP_16850	2014-02-20	China	KL47	KL47	Good	Absent	Present	Present	Present	Absent	WNSF00000000
KP_16930	2014-02-24	China	KL47	KL47	Good	Absent	Present	Present	Present	Absent	WNSE00000000
KP_16932	2014-02-24	China	KL47	KL47	Good	Absent	Present	Present	Present	Absent	WNSD00000000
KP_16958	2014-02-25	China	KL47	KL47	Good	Absent	Present	Present	Present	Absent	WNSC00000000
KP_17186	2014-03-03	China	KL47	KL47	Good	Absent	Absent	Absent	Present	Absent	WNSA00000000
KP_17368	2014-03-11	China	KL47	KL47	Good	Absent	Absent	Absent	Present	Absent	WNRZ00000000
KP_17463	2014-03-14	China	KL47	KL47	Good	Absent	Absent	Absent	Present	Absent	WNRY00000000
KP_18003	2014-04-04	China	KL47	KL47	Good	Absent	Present	Present	Present	Absent	WNRX00000000
KP_18603	2014-05-01	China	KL64	KL64	Very high	Absent	Absent	Absent	Present	Absent	WNRW00000000
KP_18996	2014-05-21	China	KL64	KL64	Very high	Absent	Absent	Absent	Present	Absent	WNRV00000000
KP_19225	2014-06-02	China	KL64	KL64	Very high	Absent	Absent	Absent	Present	Absent	WNRU00000000
KP_23876	2014-07-14	China	KL47	KL47	Good	Absent	Absent	Absent	Present	Absent	WNRT00000000
KP_23974	2014-07-17	China	KL47	KL47	None	Absent	Absent	Absent	Present	Absent	WNRS00000000
KP_25577	2014-10-09	China	KL47	KL47	Good	Absent	Absent	Absent	Present	Absent	WNRQ00000000
KP_25972	2014-10-28	China	KL47	KL47	Good	Absent	Absent	Absent	Present	Absent	WNRP00000000
KP_26006	2014-10-29	China	KL47	KL47	Good	Absent	Present	Present	Present	Absent	WNRO00000000
KP_26183	2014-11-07	China	KL47	KL47	Good	Absent	Present	Present	Present	Absent	WNRN00000000
KP_26444	2014-11-21	China	KL47	KL47	Good	Absent	Absent	Absent	Present	Absent	WNRM00000000
KP_26500	2014-11-25	China	KL64	KL64	Very high	Absent	Absent	Absent	Present	Absent	WNRL00000000
KP_26529	2014-11-26	China	KL47	KL47	Good	Absent	Absent	Absent	Present	Absent	WNRK00000000
KP_26684	2014-12-03	China	KL47	KL47	Good	Absent	Absent	Absent	Present	Absent	WNRJ00000000
KP_29407	2015-04-08	China	KL47	KL47	Good	Absent	Absent	Absent	Present	Absent	WNQT00000000
KP_29450	2015-04-07	China	KL47	KL47	Good	Absent	Absent	Absent	Present	Absent	WNQS00000000
KP_29597	2015-04-15	China	KL64	KL64	Good	Absent	Absent	Absent	Present	Absent	WNQQ00000000
KP_30158	2015-05-10	China	KL64	KL64	Good	Absent	Absent	Absent	Present	Absent	WNQP00000000
KP_30174	2015-05-11	China	KL47	KL47	Good	Absent	Absent	Absent	Present	Absent	WNQO00000000
KP_30233	2015-05-12	China	KL47	KL47	Good	Absent	Absent	Absent	Present	Absent	WNQN00000000
KP_30412	2015-05-21	China	KL47	KL47	Good	Absent	Absent	Absent	Present	Absent	WNQM00000000
KP_30762	2015-06-04	China	KL64	KL64	Very high	Absent	Absent	Absent	Present	Absent	WNQL00000000
KP_30906	2015-06-11	China	KL64	KL64	Very high	Absent	Absent	Absent	Present	Absent	WNQK00000000
KP_31165	2015-06-21	China	KL47	KL47	Good	Absent	Absent	Absent	Present	Absent	WNQJ00000000
KP_31501	2015-07-03	China	KL47	KL47	Good	Absent	Absent	Absent	Present	Absent	WNQI00000000
KP_31558	2015-07-05	China	KL47	KL47	Good	Absent	Absent	Absent	Present	Absent	WNQH00000000
KP_31776	2015-07-12	China	KL64	KL64	Very high	Absent	Absent	Absent	Present	Absent	WNQG00000000
KP_32662	2015-08-11	China	KL64	KL64	Very high	Absent	Absent	Absent	Present	Absent	WNQF00000000
KP_32872	2015-08-13	China	KL47	KL47	Good	Absent	Absent	Absent	Present	Absent	WNQE00000000
KP_33068	2015-08-23	China	KL64	KL64	Very high	Absent	Absent	Absent	Present	Absent	WNQD00000000
KP_33130	2015-08-25	China	KL64	KL64	Very high	Absent	Present	Present	Present	Present	WNQC00000000
KP_33229	2015-08-29	China	KL64	KL64	Low	Absent	Present	Present	Present	Absent	WNQB00000000
KP_33316	2015-08-31	China	KL64	KL64	Good	Absent	Absent	Absent	Present	Absent	WNQA00000000
KP_33367	2015-09-02	China	KL64	KL64	Very high	Present	Present	Present	Present	Present	WNPZ00000000
KP_33433	2015-09-02	China	KL64	KL64	Good	Absent	Absent	Absent	Absent	Absent	WNPY00000000
KP_34325	2015-10-12	China	KL47	KL47	Good	Absent	Absent	Absent	Present	Absent	WNPX00000000
KP_34395	2015-10-15	China	KL64	KL64	Very high	Absent	Absent	Absent	Present	Absent	WNPW00000000
KP_34435	2015-10-17	China	KL64	KL64	Good	Absent	Absent	Absent	Present	Absent	WNPV00000000
KP_35218	2015-11-19	China	KL64	KL64	Very high	Absent	Absent	Absent	Present	Absent	WNPU00000000
KP_35319	2015-11-23	China	KL64	KL64	Very high	Absent	Absent	Absent	Present	Absent	WNPT00000000
KP_35738	2015-12-09	China	KL64	KL64	Good	Absent	Absent	Absent	Present	Absent	WNPS00000000
KP_35923	2015-12-17	China	KL47	KL47	Good	Absent	Absent	Absent	Present	Absent	WNPR00000000
KP_35925	2015-12-17	China	KL64	KL64	Good	Absent	Absent	Absent	Present	Absent	WNPQ00000000
KP_36086	2015-12-24	China	KL64	KL64	Good	Absent	Absent	Absent	Present	Absent	WNPP00000000
KP_16618	2014-02-12	China	KL31	KL31	Good	Absent	Absent	Absent	Present	Absent	WNSI00000000
KP_16633	2014-02-13	China	KL31	KL31	Low	Absent	Absent	Absent	Present	Absent	WNSH00000000
KP_25213	2014-09-16	China	KL31	KL31	Good	Absent	Absent	Absent	Present	Absent	WNRR00000000
KP_29484	2015-04-11	China	KL105	KL105	Very high	Absent	Absent	Absent	Present	Absent	WNQR00000000
Brazil_2006	2006	Brazil	Unknown	KL25	None	Absent	Absent	Absent	Absent	Absent	Bowers et al. 2015 (SRR1561199)
Brazil_2009a	2009	Brazil	Unknown	KL127	Good	Absent	Absent	Absent	Present	Absent	Bowers et al. 2015 (SRR1561204)
Brazil_2010e	2010	Brazil	Unknown	KL4	None	Absent	Absent	Absent	Present	Absent	Bowers et al. 2015 (SRR1561210)
Guatemala_2009	2009	Guatemala	Unknown	KL103	Very high	Absent	Absent	Absent	Absent	Absent	Bowers et al. 2015 (SRR1561227)
HongKong_2008	2008	Hong Kong	Unknown	KL4	None	Absent	Absent	Absent	Absent	Absent	Bowers et al. 2015 (SRR1561228)
Indonesia_2008	2008	Indonesia	Unknown	KL106	None	Absent	Absent	Absent	Absent	Absent	Bowers et al. 2015 (SRR1561234)
Korea_2008	2008	Korea	Unknown	KL159	None	Absent	Absent	Absent	Absent	Absent	Bowers et al. 2015 (SRR1561272)
Malaysia_2008	2008	Malaysia	Unknown	KL156-D1	None	Absent	Absent	Absent	Absent	Absent	Bowers et al. 2015 (SRR1561273)
Malaysia_2009	2009	Malaysia	Unknown	KL105	Perfect	Absent	Absent	Absent	Absent	Absent	Bowers et al. 2015 (SRR1561274)
Poland_2009c	2009	Poland	Unknown	KL37	None	Absent	Absent	Absent	Present	Absent	Bowers et al. 2015 (SRR1561279)
Singapore_2008	2008	Singapore	Unknown	KL106	None	Absent	Absent	Absent	Absent	Absent	Bowers et al. 2015 (SRR1561282)
Thailand_2007	2007	Thailand	Unknown	KL15	Very high	Absent	Absent	Absent	Absent	Absent	Bowers et al. 2015 (SRR1561283)
Thailand_2008a	2008	Thailand	Unknown	KL50	None	Absent	Absent	Absent	Absent	Absent	Bowers et al. 2015 (SRR1561284)
Thailand_2008b	2008	Thailand	Unknown	KL15	None	Absent	Absent	Absent	Absent	Absent	Bowers et al. 2015 (SRR1561285)
Thailand_2008c	2008	Thailand	Unknown	KL50	None	Absent	Absent	Absent	Absent	Absent	Bowers et al. 2015 (SRR1561286)
US_CA_2010a	2010	USA	Unknown	KL104	None	Absent	Absent	Absent	Absent	Absent	Bowers et al. 2015 (SRR1561298)
MGH_69	2013	USA	Unknown	KL24	Good	Absent	Absent	Absent	Absent	Absent	Cerquiera et al. 2017 (va)
AH10	2015	China	KL47	KL47	Good	Absent	Absent	Absent	Present	Absent	Dong et al. 2018 (PJPU01000000)
AH11	2015	China	KL47	KL47	Good	Absent	Absent	Absent	Present	Absent	Dong et al. 2018 (PJPT01000000)
BJ_A1040	2015	China	KL47	KL47	None	Absent	Absent	Absent	Present	Absent	Dong et al. 2018 (PJPR01000000)
BJK22	2015	China	KL47	KL47	None	Absent	Absent	Absent	Present	Absent	Dong et al. 2018 (PJOY01000000)
FJ8	2015	China	KL47	KL47	Good	Absent	Absent	Absent	Present	Absent	Dong et al. 2018 (NJPH01000000)
GD4	2015	China	KL47	KL47	Very high	Absent	Absent	Absent	Absent	Absent	Dong et al. 2018 (CP025951)
HN34_1	2015	China	KL47	KL47	None	Absent	Absent	Absent	Present	Absent	Dong et al. 2018 (PJPK01000000)
SH_9	2015	China	KL47	KL47	Good	Present	Interrupted	Present	Present	Present	Dong et al. 2018 (PJPD01000000)
XJ126	2015	China	KL47	KL47	Good	Absent	Absent	Absent	Present	Absent	Dong et al. 2018 (PJPC01000000)
HN26	2015	China	KL64	KL64	None	Present	Interrupted	Present	Present	Interrupted	Dong et al. 2018 (PJPL01000000)
SH2	2015	China	KL64	KL64	Very high	Present	Interrupted	Present	Present	Present	Dong et al. 2018
											(PJPE01000000)
AH29	2015	China	KL64	KL64	Very high	Absent	Absent	Absent	Present	Absent	Dong et al. 2018 (PJPB01000000)
JXR113	2015	China	KL64	KL64	Good	Absent	Absent	Absent	Present	Absent	Dong et al. 2018 (PJPI01000000)
KP1	2015	China	KL47	KL47	Good	Absent	Interrupted	Present	Present	Absent	Gu et al. 2018 (NJPM00000000)
KP2	2015	China	KL47	KL47	Good	Absent	Present	Present	Present	Absent	Gu et al. 2018 (NJPL00000000)
KP3	2015	China	KL47	KL47	Good	Absent	Present	Present	Present	Absent	Gu et al. 2018 (NJPK00000000)
KP5	2015	China	KL47	KL47	Good	Absent	Interrupted	Present	Present	Absent	Gu et al. 2018 (NJPJ00000000)
NCSR101	2007	Vietnam	Unknown	KL104	Good	Absent	Absent	Absent	Absent	Absent	Holt et al. 2015 (ERR025479)
DM23092/04	2004	Singapore	Unknown	KL64	Very high	Absent	Absent	Absent	Absent	Absent	Holt et al. 2015 (ERR025539)
DU38032/05	2005	Singapore	Unknown	KL105	Good	Absent	Absent	Absent	Absent	Absent	Holt et al. 2015 (ERR025541)
DU4033/04	2004	Singapore	Unknown	KL105	Perfect	Absent	Absent	Absent	Absent	Absent	Holt et al. 2015 (ERR025545)
DR5092/05	2005	Singapore	Unknown	KL38	Good	Absent	Absent	Absent	Absent	Absent	Holt et al. 2015 (ERR025547)
DU10252/04	2004	Singapore	Unknown	KL105	Perfect	Absent	Absent	Absent	Absent	Absent	Holt et al. 2015 (ERR025548)
09–370B	2009	Vietnam	Unknown	KL150	Good	Absent	Absent	Absent	Present	Absent	Holt et al. 2015 (ERR025634)
SRR2064844	2012	China	Unknown	KL64	Very high	Absent	Absent	Absent	Present	Absent	Jiang et al. 2015 (SRR2064844)
SRR2064877	2012	China	Unknown	KL64	Very high	Absent	Absent	Absent	Present	Absent	Jiang et al. 2015 (SRR2064877)
SRR2064879	2012	China	Unknown	KL47	Very high	Absent	Absent	Absent	Present	Absent	Jiang et al. 2015 (SRR2064879)
SRR2064885	2012	China	Unknown	KL47	Good	Absent	Absent	Absent	Present	Absent	Jiang et al. 2015 (SRR2064885)
SRR2064887	2012	China	Unknown	KL47	Good	Absent	Absent	Absent	Present	Absent	Jiang et al. 2015 (SRR2064887)
SRR2064888	2012	China	Unknown	KL47	Good	Absent	Absent	Absent	Present	Absent	Jiang et al. 2015 (SRR2064888)
SRR2064890	2012	China	Unknown	KL47	Good	Absent	Absent	Absent	Present	Absent	Jiang et al. 2015 (SRR2064890)
SRR2070616	2012	China	Unknown	KL47	Very high	Absent	Absent	Absent	Present	Absent	Jiang et al. 2015 (SRR2070616)
SRR2070618	2012	China	Unknown	KL47	Very high	Absent	Absent	Absent	Present	Absent	Jiang et al. 2015 (SRR2070618)
SRR2070619	2012	China	Unknown	KL47	Very high	Absent	Absent	Absent	Present	Absent	Jiang et al. 2015 (SRR2070619)
SRR2070620	2012	China	Unknown	KL47	Very high	Absent	Absent	Absent	Present	Absent	Jiang et al. 2015 (SRR2070620)
SRR2070621	2012	China	Unknown	KL47	Very high	Absent	Absent	Absent	Present	Absent	Jiang et al. 2015 (SRR2070621)
11983_8#17	2005	United Kingdom	Unknown	KL24	High	Absent	Absent	Absent	Absent	Absent	Moradigaravand et al. 2017 (ERR474482)
11983_8#19	2005	United Kingdom	Unknown	KL24	Good	Absent	Absent	Absent	Absent	Absent	Moradigaravand et al. 2017 (ERR474484)
11983_8#47	2006	United Kingdom	Unknown	KL125	High	Absent	Absent	Absent	Absent	Absent	Moradigaravand et al. 2017 (ERR474510)
11983_8#49	2006	United Kingdom	Unknown	KL125	High	Absent	Absent	Absent	Absent	Absent	Moradigaravand et al. 2017 (ERR474512)
11983_8#55	2007	United Kingdom	Unknown	KL15	Very high	Absent	Absent	Absent	Absent	Absent	Moradigaravand et al. 2017 (ERR474518)
12045_6#39	2003	United Kingdom	Unknown	KL15	Very high	Absent	Absent	Absent	Absent	Absent	Moradigaravand et al. 2017 (ERR486323)
12045_7#13	2009	United Kingdom	Unknown	KL15	Very high	Absent	Absent	Absent	Absent	Absent	Moradigaravand et al. 2017 (ERR486391)
12082_4#96	2006	United Kingdom	Unknown	KL125	High	Absent	Absent	Absent	Absent	Absent	Moradigaravand et al. 2017 (ERR486777)
12082_5#28	2005	United Kingdom	Unknown	KL24	Good	Absent	Absent	Absent	Absent	Absent	Moradigaravand et al. 2017 (ERR486804)

## Sheet: Appendix 2 Table 2
Appendix 2 Table 2. Clinical and demographic characteristics of patients with BSIs caused by CRKP-ST11
Characteristic			KL47 (n = 72)	KL64 (n = 90)	P-values
Demographic
	Male, n (%)		59 (81.9)	61 (67.8)	0.041
	Years, mean±SD		57 ± 13.7	59 ± 16.9	0.653
Total hospital stay, days (median, IQR)			46 (26–76)	29 (14–50)	0.001
Hospital stay before BSI, days (median, IQR)			23 (10–40)	17 (7–27)	0.029
ICU stay within 30 d before BSI			35 (48.6)	55 (61.1)	0.112
ICU stay after BSI			38 (52.8)	49 (54.4)	0.833
Preexisting medical conditions
	Hypertension		28 (38.9)	27 (30.0)	0.235
	Diabetes		17 (23.6)	11 (12.2)	0.057
	Lung disease		23 (31.9)	15 (16.7)	0.023
	Cardiovascular diseases		4 (5.6)	4 (4.4)	>0.050
	Hepatobiliary disease		15 (20.8)	17 (18.9)	0.757
	Pancreatic diseases		4 (5.6)	8 (8.9)	0.421
	Urinary system disease		4 (5.6)	3 (3.3)	0.701
	Nervous system disease		2 (2.8)	6 (6.7)	0.302
	Hematological Disease		4 (5.6)	12 (13.3)	0.099
	Malignant solid tumor		13 (18.1)	16 (17.8)	>0.050
	Transplant		8 (11.1)	5 (5.6)	0.196
	Trauma		3 (4.2)	10 (11.1)	0.106
	Others		7 (9.7)	6 (6.7)	0.477
Charlson comorbidity score (median, IQR)			2 (1–3)	2 (1–2)	0.243
Likely source of BSI
	Lung infection		37 (51.4)	23 (25.6)	0.001
	Central venous catheterization		6 (8.3)	8 (8.9)	0.9
	Abdominal infection		17 (23.6)	25 (27.8)	0.548
	Urinary infection		1 (1.4)	3 (3.3)	0.63
	Intracranial infection		2 (2.8)	7 (7.8)	0.3
	Skin infection		1 (1.4)	6 (6.7)	0.133
	Primary bloodstream infection		7 (9.7)	17 (18.9)	0.103
Nosocomial-acquired infection			70 (97.2)	90 (100)	0.196
Hospitalization within 90 d before BSI			71 (98.6)	90(100)	0.444
Surgery within 30 d before BSI			36 (50.0)	35 (38.9)	0.157
Invasive procedure and/or devices within 30 d before BSI			63 (87.5)	70 (77.8)	0.109
		Mechanical ventilation	48 (66.7)	46 (51.1)	0.046
		Central venous catheterization	49 (68.1)	47 (52.2)	0.042
		Urinary catheterization	52 (72.2)	58 (64.4)	0.292
		gastric catheterization	51 (70.8)	52 (57.8)	0.086
		Percutaneous catheterization	31 (43.1)	23 (25.6)	0.019
Invasive procedure and/or devices after BSI			64 (88.9)	57 (63.3)	<0.001
		Mechanical ventilation	43 (59.7)	41 (45.6)	0.073
		Central venous catheterization	48 (66.7)	43 (47.8)	0.016
		Urinary catheterization	53 (73.6)	48 (53.3)	0.008
		Gastric catheterization	51 (70.8)	48 (53.3)	0.023
		Percutaneous catheterization	34 (47.2)	25 (27.8)	0.011
Hemodialysis within 30 d before BSI			23 (31.9)	12 (13.3)	0.004
Chemotherapy or radiotherapy within 30 d before BSI			2 (2.8)	11 (12.2)	0.028
Corticosteroid use within 30 d before BSI			24 (33.3)	30 (33.3)	>0.050
Immunosuppressant use within 30 d before BSI			13 (18.1)	13 (14.4)	0.534
Hemodialysis after BSI			14 (19.4)	8 (8.9)	0.051
Corticosteroid use after BSI			18 (25.0)	16 (17.8)	0.262
Immunosuppressant use after BSI			5 (6.9)	8 (8.9)	0.651
Antibiotics use within 30 d before BSI			65 (90.3)	81 (90.0)	0.953
	Cepholosporins		13 (18.1)	7 (7.8)	0.048
	β-Lactams and/or β-Lactamase Inhibitors		40 (55.6)	52 (57.8)	0.777
	Tigecycline		23 (31.9)	22 (24.4)	0.29
	Carbapenems		39 (54.2)	53 (58.9)	0.547
	Aminoglycosides		6 (8.3)	3 (3.3)	0.3
	Quinolones		11 (15.3)	11 (12.2)	0.573
	Fosfomycin		3 (4.2)	2 (2.2)	0.656
Laboratory examination
	Leukocyte <3×109		7 (9.7)	18 (20.0)	0.072
	Platelet (median, IQR)		106 (49–180)	102 (53–217)	0.758
	Serum total protein (median, IQR)		57 (48–63)	54 (48–58)	0.062
	Serum albumin <30 g/l		22 (30.6)	30 (33.3)	0.707
Severity of illness at time of BSI
	APACHEII score (median, IQR)		12 (6–17)	11 (8–17)	0.262
	Pitt score (median, IQR)		2 (0–4)	2 (0–4)	0.808
Appropriate empirical treatment after BSI			22 (30.6)	22 (24.4)	0.385
Appropriate definitive treatments after BSI			48 (66.7)	54 (60.0)	0.383

## Sheet: Appendix 2 Table 3
Appendix 2 Table 3. Univariate analysis of risk factors for 30-d mortality in 168 BSI patients infected with CRKP-ST11
		Survivors	Non-survivors	P-
		(n = 72)	(n = 96)	values
Demographic
Gender	Male, n (%)	54 (75.0)	71 (74.0)	0.878
Age	Years, mean±SD	59 ± 16.1	57 ± 16.0	0.439
Hospital stay before BSI, days (IQR)		21 (8–37)	17 (7–33)	0.418
Hospital stay after BSI, days (IQR)		34 (14–58)	6 (3–12)	<0.001
Preexisting medical conditions
	Hypertension	26 (36.1)	32 (33.3)	0.708
	Diabetes	11 (15.3)	20 (20.8)	0.358
	Lung disease	15 (20.8)	26 (27.1)	0.351
	Cardiovascular diseases	4 (5.6)	4 (4.2)	0.726
	Hepatobiliary disease	12 (16.7)	21 (21.9)	0.4
	Pancreatic diseases	6 (8.3)	6 (6.3)	0.604
	Urinary system disease	5 (6.9)	3 (3.1)	0.29
	Nervous system disease	2 (2.8)	6 (6.3)	0.468
	Hematological Disease	5 (6.9)	11 (11.5)	0.324
	Malignant solid tumor	16 (22.2)	14 (14.5)	0.201
	Transplant	5 (6.9)	8 (8.3)	0.739
	Trauma	6 (8.3)	7 (7.3)	0.803
	Others	7 (9.7)	7 (7.3)	0.573
Charlson comorbidity score (median, IQR)		2 (0–3)	2 (1–3)	0.46
Source of infections
	Catheter-related infections	9 (12.5)	6 (6.3)	0.16
	Lung infection	21 (29.2)	41 (42.7)	0.072
	Abdominal infection	16 (22.2)	26 (27.1)	0.471
	Urinary infection	5 (6.9)	0 (0)	0.013
	Intracranial infection	4 (5.6)	5 (5.2)	>0.050
	Skin infection	3 (3.4)	4 (4.2)	>0.050
	Primary bloodstream infection	12 (16.7)	14 (14.6)	0.712
Nosocomial- acquired infection		72 (100)	94 (97.9)	0.507
CRhvKP		15 (20.8)	24 (25.0)	0.527
Capsule type of CRKP-ST11, KL64		34 (47.2)	56 (58.3)	0.069
ICU stay within 30 d before BSI		40 (55.6)	55 (57.3)	0.822
ICU stay after BSI		38 (52.8)	53 (55.2)	0.754
Prior surgery within 30 d preceding BSI onset		35 (48.6)	37 (38.5)	0.192
Surgery after BSI		6 (8.3)	13 (13.5)	0.291
Invasive procedure and/or devices within 30 d before BSI		59 (81.9)	79 (82.3)	0.954
	Mechanical ventilation	40 (55.6)	59 (61.5)	0.442
	Central venous catheterization	39 (54.2)	62 (64.6)	0.172
	Urinary catheterization	48 (66.7)	67 (69.8)	0.666
	gastric catheterization	45 (62.5)	63 (65.6)	0.676
	Percutaneous catheterization	27 (37.5)	28 (29.2)	0.255
Invasive procedure and/or devices after BSI		56 (77.8)	69 (71.9)	0.386
	Mechanical ventilation	35 (48.6)	52 (54.2)	0.476
	Central venous catheterization	39 (54.2)	55 (57.3)	0.686
	Urinary catheterization	42 (58.3)	63 (65.6)	0.334
	Gastric catheterization	44 (61.1)	59 (61.5)	0.964
	Percutaneous catheterization	28 (38.9)	32 (33.3)	0.457
Hemodialysis within 30 d before BSI		13 (18.1)	23 (24.0)	0.356
Chemotherapy or radiotherapy within 30 d before BSI		4 (5.6)	9 (9.4)	0.359
Corticosteroid use within 30 d before BSI		17 (23.6)	38 (39.6)	0.029
Immunosuppressant use within 30 d before BSI		9 (12.5)	18 (18.8)	0.275
Hemodialysis after BSI		9 (12.5)	15 (15.6)	0.567
Corticosteroid use after BSI		16 (22.2)	19 (19.8)	0.701
Immunosuppressant use after BSI		6 (8.3)	8 (8.3)	>0.050
Antibiotics use within 30 d before BSI		65 (90.3)	87 (90.6)	0.94
	Cepholosporins	13 (18.1)	9 (9.4)	0.099
	β-Lactams and/or β-Lactamase Inhibitors	37 (51.4)	58 (60.4)	0.243
	Tigecycline	15 (20.8)	31 (32.3)	0.099
	Carbapenems	37 (51.4)	58 (60.4)	0.243
	Aminoglycosides	5 (6.9)	4 (4.2)	0.656
	Quinolones	6 (8.3)	16 (16.7)	0.113
	Fosfomycin	1 (1.4)	4 (4.2)	0.393
Laboratory examination
	Leukocyte (median, IQR)	10.0 (5.8–15.9)	12.3 (6.4–17.4)	0.221
	Platelet (median, IQR)	144 (71–257)	81 (47–159)	<0.001
	Total protein (median, IQR)	57.8 (52.4–63.8)	52.1 (46.1–59.3)	0.001
Severity of illness at time of BSI
	APACHEII score (median, IQR)	9 (6–14)	12 (8–19)	0.005
	Pitt score	1 (0–3)	3 (1–5)	0.002
Appropriate empirical treatment after BSI		11 (15.3)	34 (35.4)	0.004
	1. Cepholosporins	5 (6.9)	2 (2.1)	0.14
	2. β-Lactams and/or β-Lactamase Inhibitors	18 (25.0)	27 (28.1)	0.651
	3. Carbapenems	37 (51.4)	45 (46.9)	0.562
	4. Quinolones	6 (8.3)	5 (5.2)	0.62
	5. Aminoglycosides	3 (4.2)	0 (0)	0.077
	6. Tigecycline	8 (11.1)	36 (37.5)	<0.001
	7. Other treatments	3 (4.2)	2 (2.1)	0.652
Appropriate definitive treatments after BSI		47 (65.3)	59 (61.5)	0.612
	1. β-Lactams and/or β-Lactamase Inhibitors	18 (25.0)	24 (25.0)	>0.050
	2. Carbapenems	35 (48.6)	46 (47.9)	0.929
	3. Quinolones	5 (6.9)	8 (8.3)	0.984
	4. Aminoglycosides	8 (11.1)	9 (9.4)	0.712
	5. Tigecycline	42 (58.3)	56 (58.3)	>0.050
	6. Other treatments	2 (2.8)	2 (2.1)	>0.050
Abbreviations: APACHE, Acute Physiology and Chronic Health Evaluation; BSI, bloodstream infection; CCI, Charlson comorbidity index; CI, confidence interval; ICU, intensive care unit; IQR, interquartile range; SD, standard deviation.

## Sheet: Appendix 2 Table 4
Appendix 2 Table 4. Genes involved in the four major recombination regions differentiating ST11-KL47 and ST11-KL64
Locus of KP47434	KEGG Orthology	Definition	Bit Score
RD1: 307448..322057
SEED:fig|573.17525.peg.320 (264)	K06223	dam; DNA adenine methylase [EC:2.1.1.72]	36
SEED:fig|573.17525.peg.323 (307)	K03554	rdgC; recombination associated protein RdgC	142
SEED:fig|573.17525.peg.325 (261)	K03497	parB; chromosome partitioning protein, ParB family	33
SEED:fig|573.17525.peg.334 (416)	K00031	IDH1; isocitrate dehydrogenase [EC:1.1.1.42]	75
RD2: 4060804..4154013
CAY63_18100 (296)	K00963	UGP2; UTP–glucose-1-phosphate uridylyltransferase [EC:2.7.7.9]	71
CAY63_18110 (615)	K07289	asmA; AsmA protein	209
CAY63_18115 (193)	K01494	dcd; dCTP deaminase [EC:3.5.4.13]	46
CAY63_18120 (213)	K00876	udk; uridine kinase [EC:2.7.1.48]	52
CAY63_18125 (282)	K01247	alkA; DNA-3-methyladenine glycosylase II [EC:3.2.2.21]	98
CAY63_18135 (450)	K04046	yegD; hypothetical chaperone protein	105
CAY63_18145 (233)	K07660	phoP; two-component system, OmpR family, response regulator PhoP	33
CAY63_18160 (412)	K07799	mdtA; membrane fusion protein, multidrug efflux system	96
CAY63_18165 (1040)	K07788	mdtB; multidrug efflux pump	242
CAY63_18170 (1025)	K07789	mdtC; multidrug efflux pump	241
CAY63_18175 (471)	K18326	mdtD; MFS transporter, DHA2 family, multidrug resistance protein	41
CAY63_18180 (492)	K07642	baeS; two-component system, OmpR family, sensor histidine kinase BaeS [EC:2.7.13.3]	87
CAY63_18185 (240)	K07664	baeR; two-component system, OmpR family, response regulator BaeR	28
CAY63_18190 (453)	K08303	putative protease [EC:3.4.-.-]	332
CAY63_18195 (297)			209
CAY63_18200 (257)	K02032	ABC.PE.A1; peptide/nickel transport system ATP binding protein	23
CAY63_18205 (287)	K02031	ABC.PE.A; peptide/nickel transport system ATP binding protein	19
CAY63_18210 (301)	K02034	ABC.PE.P1; peptide/nickel transport system permease protein	104
CAY63_18215 (345)	K02033	ABC.PE.P; peptide/nickel transport system permease protein	119
CAY63_18220 (540)	K02035	ABC.PE.S; peptide/nickel transport system substrate binding protein	390
CAY63_18240 (487)	K00854	xylB; xylulokinase [EC:2.7.1.17]	174
CAY63_18245 (455)	K00007	dalD; D-arabinitol 4-dehydrogenase [EC:1.1.1.11]	111
CAY63_18260 (242)	K00039	rbtD; ribitol 2-dehydrogenase [EC:1.1.1.56]	34
CAY63_18265 (535)	K00875	E2.7.1.47; D-ribulokinase [EC:2.7.1.47]	96
CAY63_18275 (350)	K11645	fbaB; fructose-bisphosphate aldolase, class I [EC:4.1.2.13]	126
CAY63_18280 (266)	K00941	thiD; hydroxymethylpyrimidine/phosphomethylpyrimidine kinase [EC:2.7.1.49 2.7.4.7]	188
CAY63_18285 (257)	K00878	thiM; hydroxyethylthiazole kinase [EC:2.7.1.50]	35
CAY63_18300 (603)	K01486	ade; adenine deaminase [EC:3.5.4.2]	141
CAY63_18305 (447)	K06901	pbuG; putative MFS transporter, AGZA family, xanthine/uracil permease	302
CAY63_18325 (369)	K03593	mrp; ATP binding protein involved in chromosome partitioning	59
CAY63_18330 (677)	K01874	MARS; methionyl-tRNA synthetase [EC:6.1.1.10]	166
CAY63_18340 (239)	K02477	two-component system	29
CAY63_18345 (562)	K02478	two-component system	132
CAY63_18355 (245)	K05846	opuBD; osmoprotectant transport system permease protein	41
CAY63_18360 (315)	K05847	opuA; osmoprotectant transport system ATP binding protein	28
CAY63_18365 (385)	K05846	opuBD; osmoprotectant transport system permease protein	51
CAY63_18370 (305)	K05845	opuC; osmoprotectant transport system substrate binding protein	107
CAY63_18375 (765)	K05349	bglX; β-glucosidase [EC:3.2.1.21]	184
CAY63_18380 (581)	K03777	dld; D-lactate dehydrogenase (quinone) [EC:1.1.5.12]	141
CAY63_18385 (184)	K03823	pat; phosphinothricin acetyltransferase [EC:2.3.1.183]	44
CAY63_18390 (454)	K07497	putative transposase	32
CAY63_18395 (315)	K07262	pbpG; serine-type D-Ala-D-Ala endopeptidase (penicillin binding protein 7) [EC:3.4.21.-]	76
CAY63_18415 (464)	K01223	E3.2.1.86B; 6-phospho-β-glucosidase [EC:3.2.1.86]	113
CAY63_18420 (620)	K02757	PTS-Bgl-EIIC; PTS system, β-glucoside-specific IIC component	217
	K02755	PTS-Bgl-EIIA; PTS system, β-glucoside-specific IIA component [EC:2.7.1.-]
	K02756	PTS-Bgl-EIIB; PTS system, β-glucoside-specific IIB component [EC:2.7.1.-]
CAY63_18425 (277)	K03488	licT; β-glucoside operon transcriptional antiterminator	50
CAY63_18430 (454)	K07267	oprB; porin	151
CAY63_18435 (310)	K05541	dusC; tRNA-dihydrouridine synthase C [EC:1.-.-.-]	111
CAY63_18440 (132)	K06518	cidA; holin-like protein	31
CAY63_18450 (294)	K01489	cdd; cytidine deaminase [EC:3.5.4.5]	210
CAY63_18455 (238)	K03748	sanA; SanA protein	85
CAY63_18460 (336)	K10541	mglC; methyl-galactoside transport system permease protein	77
CAY63_18465 (506)	K10542	mglA; methyl-galactoside transport system ATP binding protein [EC:3.6.3.17]	42
CAY63_18470 (332)	K10540	mglB; methyl-galactoside transport system substrate binding protein	76
RD3: 4173036..4186742
SEED:fig|573.17525.peg.4017 (468)	K00033	PGD; 6-phosphogluconate dehydrogenase [EC:1.1.1.44 1.1.1.343]	163
SEED:fig|573.17525.peg.4018 (471)	K00971	manC; mannose-1-phosphate guanylyltransferase [EC:2.7.7.13]	115
SEED:fig|573.17525.peg.4019 (456)	K01840	manB; phosphomannomutase [EC:5.4.2.8]	82
SEED:fig|573.17525.peg.4020 (369)	K01710	E4.2.1.46; dTDP-glucose 4,6-dehydratase [EC:4.2.1.46]	59
SEED:fig|573.17525.peg.4021 (289)	K00973	E2.7.7.24; glucose-1-phosphate thymidylyltransferase [EC:2.7.7.24]	42
SEED:fig|573.17525.peg.4022 (296)	K00067	rfbD; dTDP-4-dehydrorhamnose reductase [EC:1.1.1.133]	106
SEED:fig|573.17525.peg.4023 (184)	K01790	rfbC; dTDP-4-dehydrorhamnose 3,5-epimerase [EC:5.1.3.13]	44
SEED:fig|573.17525.peg.4024 (388)	K00012	UGDH; UDP-glucose 6-dehydrogenase [EC:1.1.1.22]	274
SEED:fig|573.17525.peg.4026 (326)	K07481	transposase	238
SEED:fig|573.17525.peg.4028 (334)	K08679	E5.1.3.6; UDP-glucuronate 4-epimerase [EC:5.1.3.6]	40
RD4: 4197111..4217597
SEED:fig|573.17525.peg.4037 (258)	K02500	hisF; cyclase [EC:4.1.3.-]	184
SEED:fig|573.17525.peg.4038 (245)	K01814	hisA; phosphoribosylformimino-5-aminoimidazole carboxamide ribotide isomerase [EC:5.3.1.16]	57
SEED:fig|573.17525.peg.4039 (196)	K02501	hisH; glutamine amidotransferase [EC:2.4.2.-]	71
SEED:fig|573.17525.peg.4040 (355)	K01089	hisB; imidazoleglycerol-phosphate dehydratase / histidinol-phosphatase [EC:4.2.1.19 3.1.3.15]	128
SEED:fig|573.17525.peg.4041 (353)	K00817	hisC; histidinol-phosphate aminotransferase [EC:2.6.1.9]	126
SEED:fig|573.17525.peg.4042 (434)	K00013	hisD; histidinol dehydrogenase [EC:1.1.1.23]	154
SEED:fig|573.17525.peg.4043 (299)	K00765	hisG; ATP phosphoribosyltransferase [EC:2.4.2.17]	106
SEED:fig|573.17525.peg.4048 (700)	K02355	fusA; elongation factor G	501
SEED:fig|573.17525.peg.4049 (261)	K07497	putative transposase	190
SEED:fig|573.17525.peg.4050 (173)	K07483	transposase	63
SEED:fig|573.17525.peg.4051 (474)	K01141	sbcB; exodeoxyribonuclease I [EC:3.1.11.1]	171
SEED:fig|573.17525.peg.4052 (387)	K07258	dacC; serine-type D-Ala-D-Ala carboxypeptidase (penicillin binding protein 5/6) [EC:3.4.16.4]	93
SEED:fig|573.17525.peg.4053 (495)			112
SEED:fig|573.17525.peg.4054 (157)	K07470	sbmC; DNA gyrase inhibitor	58

## Sheet: Appendix 2 Table 5
Appendix 2 Table 5. Results of S1-PFGF and southern blot for virulence plasmid analysis
Strain ID	KL	No. of plasmid	Size of virulence plasmid
KP8781	47	2	~173.4Kb
KP16932	47	3	~173.4Kb
KP26006	47	3	~160Kb
KP26183	47	3	~110Kb
KP38044	47	3	~173.4Kb
KP41051	47	3	~173.4Kb
KP44741	47	3	~138.9Kb
KP45147	47	Unclear	~216.9Kb
KP46534	47	3	~138.9Kb
KP33130	64	2	~244.4Kb
KP33329	64	2	~180Kb
KP33367	64	3	~200Kb
KP38088	64	3	~216.9 Kb
KP41823	64	4	~216.9Kb
KP43236	64	4	~216.9Kb
KP43390	64	3	~180Kb
KP43905	64	2	173.4Kb
KP45221	64	3	~216.9Kb
KP45308	64	3	~110Kb
KP45601	64	3	~120Kb
KP45628	64	3	~110Kb
KP45812	64	3	~180Kb
KP46745	64	2	~110Kb
KP46893	64	3	~216.9Kb
KP47354	64	3	~180Kb
KP47434	64	3	~201Kb
KP48241	64	2	~193Kb
KP48375	64	3	~125kb
KP48518	64	3	~110Kb
KP48771	64	3	~210Kb
KP48813	64	4	~230Kb
KP48875	64	4	~216.9Kb

## Sheet: Appendix 2 Table 6
Appendix 2 Table 6. Clinical and demographic characteristics of patients with BSI caused by CRKP-ST11-K47
		Classical ST11-KL47 (n = 43)	rmpA2-ST11-KL47	P-values
			(n = 29)
Demographic
Gender	Male, n (%)	37 (86.0)	22 (75.9)	0.271
Age	Years, mean±SD	56 ± 12.8	59 ± 15.0	0.401
Total hospital stay, days (median, IQR)		50 (33–80)	42 (22–66)	0.165
Hospital stay before BSI, days (median, IQR)		30 (17–47)	16 (7–31)	0.008
Hospital stay after BSI, days (median, IQR)		19 (6–38)	17 (7–37)	0.904
Source of infections
Central venous catheterization		5 (11.6)	1 (3.4)	0.391
Lung infection		26 (60.5)	9 (31.0)	0.014
Abdominal infection		11 (25.6)	6 (20.7)	0.632
Urinary infection		1 (2.3)	0 (0)	>0.050
Intracranial infection		1 (2.3)	1 (3.4)	>0.050
Skin infection		1 (2.3)	0 (0)	>0.050
Primary bloodstream infection		7 (16.3)	0 (0)	0.037
Charlson comorbidity score (median, IQR)		3 (1–4)	1 (0.5–2)	0.003
Hospitalization within 90 d before BSI		42 (97.7)	29 (100)	>0.050
Surgery within 30 d before BSI		26 (60.5)	10 (34.5)	0.031
Invasive procedure and/or devices within 30 d before BSI		35 (81.4)	28 (96.6)	0.123
Hemodialysis within 30 d before BSI		13 (30.2)	10 (34.5)	0.704
Chemotherapy or radiotherapy within 30 d before BSI		2 (4.7)	0 (0)	0.512
Corticosteroid use within 30 d before BSI		19 (44.2)	5 (17.2)	0.017
Immunosuppressant use within 30 d before BSI		10 (23.3)	3 (10.3)	0.162
Antibiotics use within 30 d before BSI		38 (88.4)	27 (93.1)	0.694
	β-lactam-β-lactamase inhibitor (BLBLI) combination antibiotics	21 (48.4)	19 (65.5)	0.162
	Prior carbopenems use	23 (53.5)	16 (55.2)	0.888
Laboratory examination
	Leukocyte <3×109	4 (9.3)	3 (10.3)	>0.050
	Platelet (median, IQR)	109 (33–161)	103 (60–202)	0.265
	Serum total protein (median, IQR)	54 (46–60)	61 (51–66)	0.045
	Serum albumin <30 g/l	9 (20.9)	13 (44.8)	0.031
Severity of illness at time of BSI
	APACHEII score (median, IQR)	10 (6–14)	13 (8–19)	0.064
	Pitt score	2 (0–4)	4 (0–4)	0.199
Abbreviations: APACHE, Acute Physiology and Chronic Health Evaluation; BSI, bloodstream infection; CCI, Charlson comorbidity index; CI, confidence interval; ICU, intensive care unit; IQR, interquartile range; SD, standard deviation.

## Sheet: Appendix 2 Table 7
Appendix 2 Table 7. Clinical and demographic characteristics of patients with BSI caused by CRKP-ST11-K64
		Classical ST11-KL64 (n = 42)	rmpA/rmpA2*-ST11-KL64	P-values
			(n = 48)
Demographic
Gender	Male, n (%)	27 (64.3)	34 (70.8)	0.507
Age	Years, mean±SD	55 ± 19.5	61 ± 15.0	0.101
Total hospital stay, days (median, IQR)		31 (18–65)	29 (14–45)	0.316
Hospital stay before BSI, days (median, IQR)		19 (9–39)	13 (6–24)	0.113
Hospital stay after BSI, days (median, IQR)		11 (4–21)	9 (3–19)	0.565
Source of infections
Central venous catheterization		4 (9.5)	4 (8.3)	>0.050
Lung infection		8 (19.0)	15 (31.3)	0.185
Abdominal infection		12 (28.6)	13 (27.1)	0.875
Urinary infection		0 (0)	3 (6.3)	0.245
Intracranial infection		2 (4.8)	5 (10.4)	0.442
Skin infection		5 (11.9)	1 (2.1)	0.094
Primary bloodstream infection		10 (23.8)	7 (14.6)	0.265
Charlson comorbidity score (median, IQR)		2 (1–3)	1 (0–2)	0.003
Surgery within 30 d before BSI		12 (28.6)	23 (47.9)	0.06
Invasive procedure and/or devices within 30 d before BSI		32 (76.2)	38 (79.2)	0.735
Hemodialysis within 30 d before BSI		6 (14.3)	6 (12.5)	0.804
Chemotherapy or radiotherapy within 30 d before BSI		9 (21.4)	2 (4.2)	0.013
Corticosteroid use within 30 d before BSI		13 (31.0)	17 (35.4)	0.654
Immunosuppressant use within 30 d before BSI		8 (19.0)	5 (10.4)	0.245
Antibiotics use within 30 d before BSI		37 (88.1)	44 (91.7)	0.729
	β-lactam-β-lactamase inhibitor (BLBLI) combination antibiotics	25 (59.5)	27 (56.3)	0.754
	Prior carbopenems use	27 (64.3)	26 (54.2)	0.33
Laboratory examination
	Leukocyte <3×109	10 (23.8)	8 (16.7)	0.398
	Platelet (median, IQR)	102 (49–163)	103 (59–223)	0.009
	Serum total protein (median, IQR)	53 (48–57)	55 (47–60)	0.487
	Serum albumin <30 g/l	16 (38.1)	14 (29.2)	0.37
Severity of illness at time of BSI
	APACHEII score (median, IQR)	11 (8–18)	11 (8–17)	0.871
	Pitt score	2 (1–4)	2 (0–4)	0.611
Abbreviations: APACHE, Acute Physiology and Chronic Health Evaluation; BSI, bloodstream infection; CCI, Charlson comorbidity index; CI, confidence interval; ICU, intensive care unit; IQR, interquartile range; SD, standard deviation.
